# Supplementary material for: Fabrication of Lignin-Based Nano Carbon Film-Copper Foil Composite with Enhanced Thermal Conductivity
Source: Nanomaterials (Basel). 2019 Nov 25;9(12):1681. doi: 10.3390/nano9121681 (PMC6956031; doi:10.3390/nano9121681)
Supplement: Supplementary file 1 [file nanomaterials-09-01681-s001.zip]

Archive with 3 entries (2 files):
- nanomaterials-647687-SI/
- nanomaterials-647687-SI/SI.docx
- nanomaterials-647687-SI/VideoS1.avi
